# Supplementary material for: Applicability of somatic monitoring instructions in clinical practice guidelines on antipsychotic drug use
Source: BMC Psychiatry. 2021 Apr 12;21:189. doi: 10.1186/s12888-021-03162-w (PMC8042861; doi:10.1186/s12888-021-03162-w)
Supplement: Supplementary file 1 — Additional file 1: Supplementary Table 1. Clinical Practice Guidelines. [file 12888_2021_3162_MOESM1_ESM.xlsx]

## Sheet: Blad1
Clinical Practice Guidelines	Country	Year of publication	Revision number	Year of origin
American Psychiatric Association
Treatment of patients with schizophrenia	USA	2010	2	2004
Treatment of patients with bipolar disorder	USA	2010	2	2002
Treatment of patients with Alzheimer's disease and other dementias	USA	2010	2	2007
National Institute for Health and Care Excellence
Psychosis and schizophrenia in adults: prevention and management	UK	2014		2009
Dementia: assessment, management and support for people living with dementia and their carers	UK	2018		2006
Bipolar disorder: assessment and management	UK	2014		2006
Royal Australian and New Zealand College of Psychiatrists
Schizophrenia	Australia & New Zealand	2016	2	2005
Bipolar Disorders	Australia & New Zealand	2020	2	2015
Dementia	Australia & New Zealand	2016		2016
Dutch Multidisciplinary Guidelines
Bipolar disorders	The Netherlands	2015	3	2008
Schizophrenia	The Netherlands	2012	2	2005
Somatic screening at people with a severe mental illness	The Netherlands	2015		2015
Behavioural problems at people with dementia	The Netherlands	2018		2008
World Federation of Societies of Biological Psychiatry
Schizophrenia	Global	2015	2	2005
Bipolar Disorders	Global	2017		2017
Dementia	Global	2011		2011
