# Supplementary material for: Applicability of somatic monitoring instructions in clinical practice guidelines on antipsychotic drug use
Source: BMC Psychiatry. 2021 Apr 12;21:189. doi: 10.1186/s12888-021-03162-w (PMC8042861; doi:10.1186/s12888-021-03162-w)
Supplement: Supplementary file 2 — Additional file 2: Supplementary Table 2. Clinical Practice Guidelines. [file 12888_2021_3162_MOESM2_ESM.xlsx]

## Sheet: Blad1
Clinical Practice Guidelines	APA Schizophrenia‡		APA Bipolar Disorders†		APA Dementia‡		NICE Schizophrenia‡		NICE Bipolar Disorders‡		NICE Dementia‡		MDG Schizophrenia‡		MDG Bipolar Disorders‡		MDG SMI†		MDG Dementia‡		RANZCP Schizophrenia‡		RANZCP Dementia‡		RANZCP Bipolar Disorders‡		WFSBP Schizophrenia‡		WFSBP Bipolar Disorders†		WFSBP Dementia‡
	B	M	B	M	B	M	B	M	B	M	B	M	B	M	B	M	B	M	B	M	B	M	B	M	B	M	B	M	B	M	B	M
Anthropometic parameters
Length	A	A											A	A	A	A	A	A			A	A					A	A
Weight	A	A					A	A	A	A			A	A	A	A	A	A			A	A					A	A	X[q]	X[q]
BMI	A	A							A	A			A	A	X[c]	X[c]	A	A			A	A					A	A
Waist circumference	A	A					A	A					A	A	A	A	A	A			A	A					A	A
Pulse	A	A(i)					A	A	A	A			A	A	A	A	A	A
Blood pressure	A	A(i)					A	A	A	A			A	A	A	A	A	A			A	A					A	A
Orthostatic hypotension		A																			A	A
Temperature	A	A(i)											X[c]		X[c]		A	A
ECG	X[t,m,p,z]	X[t,m,p,z]					A(i)		A(i)				X[c]	A(i)	A(i)	A(i)	X(i)[c]	X(i)[c]			A	A	A	A			A	A
EEG	A(i)												X[c]	X[c]	X[c]	X[c]	A(i)	A(i)			A						A	A
Laboratory parameters
Haematological parameters																					X[c]	X[c]							X[c]	X[c]
Complete blood count	A	A(i)			A	A							X[c]		A	A	A(i)	A(i)									A	A
Haemoglobin
Haematocrit
Thrombocytes
White blood count	X[c]	X[c]
Leucocytes													X[c]	X[c]	A	A	X[c]	X[c]		X[c]
Leucocyte differentiation													X[c]	X[c]	A	A	X[c]	X[c]
Metabolic parameters																							A	A	A	A			X[c,q]	X[c,q]
Fasting glucose	A	A					A	A	A	A			A	A	A	A	A	A			A	A					A	A	X	X
HbA1c	A	A					A	A	A	A			X[c]	X[c]	X[c]	X[c]	A	A			A	A					A	A
Blood lipid profile	A	A					A	A	A	A			A	A	A	A					A	A					A	A
Total cholesterol	A	A					A	A	A	A			A	A	A	A	A	A			A	A
HDL	A	A					A	A	A	A			A	A	A	A	A	A			A	A					A	A
LDL	A	A					A	A	A	A			A	A	A	A					A	A					A	A
Triglycerides	A	A					A	A	A	A			A	A	A	A	A	A			A	A					A	A
Prolactin	A(i)	A(i)					A							A(i)	A(i)	A(i)	A(i)	A(i)			A	A						A
Therapeutic drug monitoring		A(i)						A(i)						X[c,h]		A(i)		X[c]				A					A(i)	A(i)
Electrolytes	A	A											X[c]	X[c]	A	A	X[c]	X[c]
Sodium															A	A
Potassium	X[t,m,p]														A	A
Calcium														X[c]	A	A		X[c]
Magnesium
Renal function	A	A											X[c]	X[c]	A	A	A(i)	A(i)
eGFR															A	A
Creatinine	A	A													A	A
Urea	A	A													A	A
Albumin														X[c]	A	A		X[c]
Thyroid function	A	A													A	A	A(i)	A(i)			A	A
TSH															A	A
Free T4															A	A
TPO-antibodies															A(i)	A(i)
Liver function	A	A											X[c]	X[c]	A	A	A(i)	A(i)
ALAT															A	A
ASAT															A	A
γGT															A	A
AP															A	A
Other
BSE														X[c]		X[c]		X[c]
CRP														X[c]		X[c]		X[c]
CK-MB														X[c]		X[c]		X[c]
PTH															A(i)	A(i)
Troponin																					X[c]
Vitamin D																					A	A
Clinical monitoring parameters
Movement disorders	A	A					A	A		A(i)				A		A	A	A			A	A	A	A	A	A	A	A
Enuresis													X[c]	X[c]	X[c]	X[c]	X[c]	X[c]				A						A
Defaecation													X[c]	X[c]	X[c]	X[c]	X[c]	X[c]				A						A
Saliva														X[c]		X[c]		X[c]				A						A
Cataract	A(i)	A(i)																			A	A						A
Pregnancy test	A(i)																				A	A					A	A
