# Supplementary material for: Applicability of somatic monitoring instructions in clinical practice guidelines on antipsychotic drug use
Source: BMC Psychiatry. 2021 Apr 12;21:189. doi: 10.1186/s12888-021-03162-w (PMC8042861; doi:10.1186/s12888-021-03162-w)
Supplement: Supplementary file 3 — Additional file 3: Supplementary Table 3. Clinical Practice Guidelines. [file 12888_2021_3162_MOESM3_ESM.xlsx]

## Sheet: Blad1
Clinical Practice Guidelines
	Number of instructions	What to monitor (%)	When to start monitoring (%)	When to stop monitoring (%)	How frequently to monitor (%)	Critical value (%)	How to respond (%)	Responsibility (%)	Median SIM score	IQR SIM score	SIM score ≥3 (%)
APA
Schizophrenia	31	90.3226	100	96.7742	77.4194	38.7097	45.1613	90.3226	4	2.5	96.7742
Bipolar Disorders	0	0	0	0	0	0	0	0	0	0	0
Dementia	1	0	100	100	0	0	0	0	2	0	0
NICE
Schizophrenia	15	100	100	93.3333	73.3333	40	53.3333	86.6667	5	2.5	93.3333
Bipolar Disorders	13	100	100	100	84.6154	46.1538	53.8462	100	5	2	100
Dementia	0	0	0	0	0	0	0	0	0	0	0
RANZCP
Schizophrenia	27	85.1852	81.4815	74.0741	66.6667	37.037	70.3704	100	4	3	88.8889
Bipolar Disorders	2	50	100	100	0	0	50	0	3	1	50
Dementia	3	66.6667	66.6667	66.6667	0	0	0	0	2	1	33.3333
Dutch MDG
Schizophrenia	33	90.9091	93.9394	81.8182	72.7273	48.4848	63.6364	48.4848	5	3	81.8182
Bipolar Disorders	47	100	100	91.4894	82.9787	12.766	12.766	23.4043	4	0	91.4894
SMI	32	87.5	100	65.625	59.375	12.5	81.25	68.75	5	2.25	75
Dementia	1	100	100	100	100	0	0	0	4	0	100
WFSBP
Schizophrenia	22	95.4545	100	77.2727	68.1818	18.1818	77.2727	0	4.5	1.75	100
Bipolar Disorders	4	25	100	100	0	0	0	0	2	0.25	25
Dementia	0	0	0	0	0	0	0	0	0	0	0
	231	90.9091	96.5368	84.4156	70.1299	27.7056	51.5152	56.2771	4	2	87.013
